# Supplementary material for: Hepatic damage caused by long-term high cholesterol intake induces a dysfunctional restorative macrophage population in experimental NASH
Source: Front Immunol. 2022 Sep 8;13:968366. doi: 10.3389/fimmu.2022.968366 (PMC9495937; doi:10.3389/fimmu.2022.968366)
Supplement: Supplementary file 2 [file Table_1.xlsx]

## Sheet: all common genes Prog and Regr
elements	name	description	P-FPC-0.2%		R-FPC-0.2%		P-FPC-1.2%		R-FPC-1.2%
			log2FC	adjusted Pval	log2FC	adjusted Pval	log2FC	adjusted Pval	log2FC	adjusted Pval
ENSMUSG00000026628	Atf3	activating transcription factor 3	0.705899	0.0690291	-0.441257	0.0107346	0.826283	0.0153848	-0.498134	0.000374867
ENSMUSG00000022416	Cacna1i	calcium channel, voltage-dependent, alpha 1I subunit	-1.25368	0.00186512	0.886905	0.00106562	-0.909604	0.0553858	-0.613405	0.0196966
ENSMUSG00000000982	Ccl3	chemokine (C-C motif) ligand 3	1.00558	0.00408552	-0.502573	7.97663e-08	1.04794	0.00221682	-0.525889	1.58595e-08
ENSMUSG00000043953	Ccrl2	chemokine (C-C motif) receptor-like 2	1.25417	0.00121577	-0.827238	1.33005e-10	1.1824	0.00243689	-1.20387	7.97046e-21
ENSMUSG00000008845	Cd163	CD163 antigen	0.964494	0.0200668	-1.43285	0.000835454	0.731223	0.0730807	1.78426	2.45284e-05
ENSMUSG00000040592	Cd79b	CD79B antigen	-1.06723	0.00254132	0.544842	0.0151222	-0.917442	0.0125869	-0.457225	0.0157844
ENSMUSG00000057337	Chst3	carbohydrate sulfotransferase 3	-0.984438	0.0323013	0.812563	0.0184163	-0.869213	0.0693362	-0.936144	0.000437176
ENSMUSG00000047880	Cxcr5	chemokine (C-X-C motif) receptor 5	-1.14146	0.00634264	0.719368	0.0792769	-0.892846	0.0673701	-0.919553	0.000848006
ENSMUSG00000001467	Cyp51	cytochrome P450, family 51	-0.487679	0.0356	-0.413305	0.0563345	-0.511889	0.0182024	-0.49722	0.00167736
ENSMUSG00000022150	Dab2	disabled 2, mitogen-responsive phosphoprotein	0.561629	0.0473842	-0.643608	0.000140776	0.496399	0.070813	0.407306	0.0157655
ENSMUSG00000024190	Dusp1	dual specificity phosphatase 1	1.42299	2.18356e-06	-0.935955	4.60223e-07	1.31988	1.89261e-05	-0.929688	3.35893e-07
ENSMUSG00000021250	Fos	FBJ osteosarcoma oncogene	1.13995	0.00482937	-0.876556	1.05003e-05	1.12528	0.00485346	-1.01441	5.03572e-08
ENSMUSG00000003545	Fosb	FBJ osteosarcoma oncogene B	0.950879	0.00306034	-1.61889	6.28726e-10	1.04829	0.00113677	-1.52425	7.853e-09
ENSMUSG00000029581	Fscn1	fascin actin-bundling protein 1	0.652353	0.0362017	-0.680957	0.0773491	0.659228	0.0245668	-1.12499	1.19242e-05
ENSMUSG00000015312	Gadd45b	growth arrest and DNA-damage-inducible 45 beta	1.02324	0.00415019	-0.41682	0.0792769	1.11249	0.0012697	-0.849764	4.05081e-08
ENSMUSG00000016559	H3f3b	H3.3 histone B	0.774358	0.000252292	-0.499081	1.40239e-10	0.761893	0.000348476	-0.835441	5.46586e-28
ENSMUSG00000020644	Id2	inhibitor of DNA binding 2	0.740507	0.00130983	-0.341061	0.00275566	0.668503	0.00447974	-0.601401	4.3632e-11
ENSMUSG00000056708	Ier5	immediate early response 5	0.837715	0.000135465	-0.30028	0.0647196	0.982718	4.06833e-06	-0.693316	6.17962e-11
ENSMUSG00000052684	Jun	jun proto-oncogene	1.24659	0.000752784	-0.795012	7.30938e-06	1.23009	0.00088666	-0.898774	7.7037e-08
ENSMUSG00000052837	Junb	jun B proto-oncogene	0.843441	0.00396997	-0.418627	6.71878e-06	0.855738	0.00299263	-0.731764	4.31117e-18
ENSMUSG00000024673	Ms4a1	membrane-spanning 4-domains, subfamily A, member 1	-1.10041	0.00960946	0.741123	0.0056564	-0.827591	0.0938011	-1.07205	3.74525e-07
ENSMUSG00000096459	Ighv9-3	Ig-like domain-containing protein	-1.15502	0.00878302	0.909664	0.080847	-1.12019	0.0110282	-1.06577	0.00162762
ENSMUSG00000104213	Ighd	heavy constant delta	-1.02617	0.0204636	0.806907	0.0121069	-0.827552	0.0939354	-0.814094	0.00150466
ENSMUSG00000105547	Iglc3	immunoglobulin lambda constant 3	-1.59159	2.56166e-05	0.966993	0.000428051	-1.34911	0.00106408	-0.770431	0.00324864
ENSMUSG00000058755	Osm	oncostatin M	0.997529	0.00711504	-0.654546	0.0184163	1.32357	9.80066e-05	-1.03129	1.18383e-06
ENSMUSG00000024014	Pim1	proviral integration site 1	0.810515	0.00224201	-0.401308	0.042783	0.820677	0.00175027	-1.35867	8.83363e-25
ENSMUSG00000026064	Ptp4a1	protein tyrosine phosphatase 4a1	1.49054	9.60531e-06	-1.11224	1.83898e-05	1.5848	2.46587e-06	-1.26222	1.80227e-07
ENSMUSG00000026358	Rgs1	regulator of G-protein signaling 1	0.972996	0.0214258	-0.788398	4.68952e-09	0.977148	0.0157734	-0.79788	3.24202e-09
ENSMUSG00000042978	Sbk1	SH3-binding kinase 1	-1.14079	0.000994456	0.691564	0.000822662	-0.866132	0.021078	-0.681507	0.000361893
ENSMUSG00000019970	Sgk1	serum/glucocorticoid regulated kinase 1	1.07757	7.8012e-07	-0.460104	0.00857447	0.821613	0.00042755	-0.396769	0.00812162
ENSMUSG00000022351	Sqle	squalene epoxidase	-0.612095	0.00282683	-0.593786	0.0409109	-0.576405	0.0049216	-0.529366	0.0207406
ENSMUSG00000044786	Zfp36	zinc finger protein 36	1.20489	7.24813e-06	-0.587752	7.86491e-05	1.18169	1.49889e-05	-0.944703	4.18755e-13

## Sheet: common genes Progression
elements	name	description
ENSMUSG00000108732	2310043P16Rik	RIKEN cDNA 2310043P16 gene
ENSMUSG00000071793	2610005L07Rik	RIKEN cDNA 2610005L07 gene
ENSMUSG00000049881	2810025M15Rik	RIKEN cDNA 2810025M15 gene
ENSMUSG00000043993	2900052L18Rik	RIKEN cDNA 2900052L18 gene
ENSMUSG00000014837	4931428F04Rik	RIKEN cDNA 4931428F04 gene
ENSMUSG00000097828	6430562O15Rik	RIKEN cDNA 6430562O15 gene
ENSMUSG00000071796	6820431F20Rik	RIKEN cDNA 6820431F20 gene
ENSMUSG00000112041	9530020I12Rik	RIKEN cDNA 9530020I12 gene
ENSMUSG00000069892	9930111J21Rik2	RIKEN cDNA 9930111J21 gene 2
ENSMUSG00000104291	A130071D04Rik	RIKEN cDNA A130071D04 gene
ENSMUSG00000087143	A830082K12Rik	RIKEN cDNA A830082K12 gene
ENSMUSG00000030249	Abcc9	ATP-binding cassette, sub-family C (CFTR/MRP), member 9
ENSMUSG00000035258	Abi3bp	ABI family member 3 binding protein
ENSMUSG00000026781	Acbd5	acyl-Coenzyme A binding domain containing 5
ENSMUSG00000054808	Actn4	actinin alpha 4
ENSMUSG00000047497	Adamts12	a disintegrin-like and metallopeptidase (reprolysin type) with thrombospondin type 1 motif, 12
ENSMUSG00000006403	Adamts4	a disintegrin-like and metallopeptidase (reprolysin type) with thrombospondin type 1 motif, 4
ENSMUSG00000031486	Adgra2	adhesion G protein-coupled receptor A2
ENSMUSG00000030168	Adipor2	adiponectin receptor 2
ENSMUSG00000030790	Adm	adrenomedullin
ENSMUSG00000028842	Ago3	argonaute RISC catalytic subunit 3
ENSMUSG00000025270	Alas2	aminolevulinic acid synthase 2, erythroid
ENSMUSG00000039740	Alg2	asparagine-linked glycosylation 2 (alpha-1,3-mannosyltransferase)
ENSMUSG00000041688	Amot	angiomotin
ENSMUSG00000031465	Angpt2	angiopoietin 2
ENSMUSG00000009090	Ap1b1	adaptor protein complex AP-1, beta 1 subunit
ENSMUSG00000029207	Apbb2	amyloid beta (A4) precursor protein-binding, family B, member 2
ENSMUSG00000032204	Aqp9	aquaporin 9
ENSMUSG00000046532	Ar	androgen receptor
ENSMUSG00000022799	Arhgap31	Rho GTPase activating protein 31
ENSMUSG00000041444	Arhgap32	Rho GTPase activating protein 32
ENSMUSG00000071176	Arhgef10	Rho guanine nucleotide exchange factor (GEF) 10
ENSMUSG00000031511	Arhgef7	Rho guanine nucleotide exchange factor (GEF7)
ENSMUSG00000042348	Arl15	ADP-ribosylation factor-like 15
ENSMUSG00000034936	Arl4d	ADP-ribosylation factor-like 4D
ENSMUSG00000035199	Arl6ip5	ADP-ribosylation factor-like 6 interacting protein 5
ENSMUSG00000050394	Armcx6	armadillo repeat containing, X-linked 6
ENSMUSG00000030217	Art4	ADP-ribosyltransferase 4
ENSMUSG00000021066	Atl1	atlastin GTPase 1
ENSMUSG00000026463	Atp2b4	ATPase, Ca++ transporting, plasma membrane 4
ENSMUSG00000029673	Auts2	autism susceptibility candidate 2
ENSMUSG00000022793	B4galt4	UDP-Gal:betaGlcNAc beta 1,4-galactosyltransferase, polypeptide 4
ENSMUSG00000032086	Bace1	beta-site APP cleaving enzyme 1
ENSMUSG00000047507	Baiap3	BAI1-associated protein 3
ENSMUSG00000009681	Bcr	BCR activator of RhoGEF and GTPase
ENSMUSG00000048186	Bend7	BEN domain containing 7
ENSMUSG00000061132	Blnk	B cell linker
ENSMUSG00000031963	Bmper	BMP-binding endothelial regulator
ENSMUSG00000103160	C130012C08Rik	RIKEN cDNA C130012C08 gene
ENSMUSG00000022440	C1qtnf6	C1q and tumor necrosis factor related protein 6
ENSMUSG00000024164	C3	complement component 3
ENSMUSG00000040552	C3ar1	complement component 3a receptor 1
ENSMUSG00000033170	Card10	caspase recruitment domain family, member 10
ENSMUSG00000031012	Cask	calcium/calmodulin-dependent serine protein kinase (MAGUK family)
ENSMUSG00000034342	Cbl	Casitas B-lineage lymphoma
ENSMUSG00000039765	Cc2d2a	coiled-coil and C2 domain containing 2A
ENSMUSG00000019997	Ccn2	cellular communication network factor 2
ENSMUSG00000005763	Cd247	CD247 antigen
ENSMUSG00000026012	Cd28	CD28 antigen
ENSMUSG00000030798	Cd37	CD37 antigen
ENSMUSG00000032094	Cd3d	CD3 antigen, delta polypeptide
ENSMUSG00000002033	Cd3g	CD3 antigen, gamma polypeptide
ENSMUSG00000015355	Cd48	CD48 antigen
ENSMUSG00000040747	Cd53	CD53 antigen
ENSMUSG00000024670	Cd6	CD6 antigen
ENSMUSG00000022657	Cd96	CD96 antigen
ENSMUSG00000031629	Cenpu	centromere protein U
ENSMUSG00000030930	Chst15	carbohydrate sulfotransferase 15
ENSMUSG00000033350	Chst2	carbohydrate sulfotransferase 2
ENSMUSG00000037347	Chst7	carbohydrate (N-acetylglucosamino) sulfotransferase 7
ENSMUSG00000030157	Clec2d	C-type lectin domain family 2, member d
ENSMUSG00000062585	Cnr2	cannabinoid receptor 2 (macrophage)
ENSMUSG00000079465	Col4a3	collagen, type IV, alpha 3
ENSMUSG00000039801	Cplane1	ciliogenesis and planar polarity effector 1
ENSMUSG00000034796	Cpne7	copine VII
ENSMUSG00000014599	Csf1	colony stimulating factor 1 (macrophage)
ENSMUSG00000036356	Csgalnact1	chondroitin sulfate N-acetylgalactosaminyltransferase 1
ENSMUSG00000022433	Csnk1e	casein kinase 1, epsilon
ENSMUSG00000020186	Csrp2	cysteine and glycine-rich protein 2
ENSMUSG00000018378	Cuedc1	CUE domain containing 1
ENSMUSG00000038545	Cul7	cullin 7
ENSMUSG00000026870	Cutal	cutA divalent cation tolerance homolog-like
ENSMUSG00000026180	Cxcr2	chemokine (C-X-C motif) receptor 2
ENSMUSG00000048521	Cxcr6	chemokine (C-X-C motif) receptor 6
ENSMUSG00000044365	Cxxc4	CXXC finger 4
ENSMUSG00000032310	Cyp1a2	cytochrome P450, family 1, subfamily a, polypeptide 2
ENSMUSG00000052914	Cyp2j6	cytochrome P450, family 2, subfamily j, polypeptide 6
ENSMUSG00000015224	Cyp2j9	cytochrome P450, family 2, subfamily j, polypeptide 9
ENSMUSG00000035735	Dagla	diacylglycerol lipase, alpha
ENSMUSG00000032380	Dapk2	death-associated protein kinase 2
ENSMUSG00000039977	Deup1	deuterosome assembly protein 1
ENSMUSG00000029270	Dipk1a	divergent protein kinase domain 1A
ENSMUSG00000030772	Dkk3	dickkopf WNT signaling pathway inhibitor 3
ENSMUSG00000025279	Dnase1l3	deoxyribonuclease 1-like 3
ENSMUSG00000052085	Dock8	dedicator of cytokinesis 8
ENSMUSG00000025558	Dock9	dedicator of cytokinesis 9
ENSMUSG00000040631	Dok4	docking protein 4
ENSMUSG00000021221	Dpf3	D4, zinc and double PHD fingers, family 3
ENSMUSG00000035000	Dpp4	dipeptidylpeptidase 4
ENSMUSG00000033788	Dysf	dysferlin
ENSMUSG00000068263	Efcc1	EF hand and coiled-coil domain containing 1
ENSMUSG00000041809	Efhc1	EF-hand domain (C-terminal) containing 1
ENSMUSG00000008398	Elk3	ELK3, member of ETS oncogene family
ENSMUSG00000024053	Emilin2	elastin microfibril interfacer 2
ENSMUSG00000022468	Endou	endonuclease, polyU-specific
ENSMUSG00000032446	Eomes	eomesodermin
ENSMUSG00000001036	Epn2	epsin 2
ENSMUSG00000039903	Eva1c	eva-1 homolog C (C. elegans)
ENSMUSG00000034171	Faah	fatty acid amide hydrolase
ENSMUSG00000091017	Fam71a	family with sequence similarity 71, member A
ENSMUSG00000000817	Fasl	Fas ligand (TNF superfamily, member 6)
ENSMUSG00000027204	Fbn1	fibrillin 1
ENSMUSG00000037946	Fgd3	FYVE, RhoGEF and PH domain containing 3
ENSMUSG00000054252	Fgfr3	fibroblast growth factor receptor 3
ENSMUSG00000041842	Fhdc1	FH2 domain containing 1
ENSMUSG00000032966	Fkbp1a	FK506 binding protein 1a
ENSMUSG00000002732	Fkbp7	FK506 binding protein 7
ENSMUSG00000047787	Flrt1	fibronectin leucine rich transmembrane protein 1
ENSMUSG00000047414	Flrt2	fibronectin leucine rich transmembrane protein 2
ENSMUSG00000021453	Gadd45g	growth arrest and DNA-damage-inducible 45 gamma
ENSMUSG00000033066	Gas7	growth arrest specific 7
ENSMUSG00000015053	Gata2	GATA binding protein 2
ENSMUSG00000079363	Gbp4	guanylate binding protein 4
ENSMUSG00000011877	Git1	GIT ArfGAP 1
ENSMUSG00000063611	Gm10134	predicted gene 10134
ENSMUSG00000117286	Gm1043	predicted gene 1043
ENSMUSG00000097617	Gm10687	predicted gene 10687
ENSMUSG00000069939	Gm12070	predicted gene 12070
ENSMUSG00000087028	Gm13387	predicted gene 13387
ENSMUSG00000086652	Gm14029	predicted gene 14029
ENSMUSG00000097823	Gm16701	predicted gene, 16701
ENSMUSG00000086860	Gm1720	predicted gene 1720
ENSMUSG00000092609	Gm20481	predicted gene 20481
ENSMUSG00000094526	Gm21451	predicted gene, 21451
ENSMUSG00000086119	Gm2415	predicted gene 2415
ENSMUSG00000065725	Gm26165	predicted gene, 26165
ENSMUSG00000106139	Gm30648	predicted gene, 30648
ENSMUSG00000104347	Gm37689	predicted gene, 37689
ENSMUSG00000107728	Gm38910	predicted gene, 38910
ENSMUSG00000118456	Gm41381	predicted gene, 41381
ENSMUSG00000105954	Gm42793	predicted gene 42793
ENSMUSG00000105018	Gm43546	predicted gene 43546
ENSMUSG00000112907	Gm47015	predicted gene, 47015
ENSMUSG00000112596	Gm48804	predicted gene, 48804
ENSMUSG00000069008	Gm5537	predicted gene 5537
ENSMUSG00000042354	Gnl3	guanine nucleotide binding protein-like 3 (nucleolar)
ENSMUSG00000117239	Gpr31c	G protein-coupled receptor 31, D17Leh66c region
ENSMUSG00000044317	Gpr4	G protein-coupled receptor 4
ENSMUSG00000026888	Grb14	growth factor receptor bound protein 14
ENSMUSG00000074886	Grk6	G protein-coupled receptor kinase 6
ENSMUSG00000063286	Gvin-ps7	GTPase, very large interferon inducible, pseudogene 7
ENSMUSG00000023132	Gzma	granzyme A
ENSMUSG00000024486	Hbegf	heparin-binding EGF-like growth factor
ENSMUSG00000025104	Hdgfl3	HDGF like 3
ENSMUSG00000022528	Hes1	hes family bHLH transcription factor 1
ENSMUSG00000034586	Hid1	HID1 domain containing
ENSMUSG00000043421	Hilpda	hypoxia inducible lipid droplet associated
ENSMUSG00000020069	Hnrnph3	heterogeneous nuclear ribonucleoprotein H3
ENSMUSG00000014704	Hoxa2	homeobox A2
ENSMUSG00000079560	Hoxa3	homeobox A3
ENSMUSG00000025630	Hprt	hypoxanthine guanine phosphoribosyl transferase
ENSMUSG00000074793	Hspa12b	heat shock protein 12B
ENSMUSG00000004951	Hspb1	heat shock protein 1
ENSMUSG00000006205	Htra1	HtrA serine peptidase 1
ENSMUSG00000042745	Id1	inhibitor of DNA binding 1, HLH protein
ENSMUSG00000007872	Id3	inhibitor of DNA binding 3
ENSMUSG00000003541	Ier3	immediate early response 3
ENSMUSG00000001627	Ifrd1	interferon-related developmental regulator 1
ENSMUSG00000030323	Ift122	intraflagellar transport 122
ENSMUSG00000007867	Ift43	intraflagellar transport 43
ENSMUSG00000005533	Igf1r	insulin-like growth factor I receptor
ENSMUSG00000076614	Ighg1	immunoglobulin heavy constant gamma 1 (G1m marker)
ENSMUSG00000094561	Ighv1-22	immunoglobulin heavy variable 1-22
ENSMUSG00000096074	Ighv1-72	immunoglobulin heavy variable 1-72
ENSMUSG00000094951	Ighv5-6	immunoglobulin heavy variable 5-6
ENSMUSG00000076680	Ighv6-6	immunoglobulin heavy variable 6-6
ENSMUSG00000096336	Igkv1-135	immunoglobulin kappa variable 1-135
ENSMUSG00000094420	Igkv10-96	immunoglobulin kappa variable 10-96
ENSMUSG00000096422	Igkv12-44	immunoglobulin kappa variable 12-44
ENSMUSG00000076564	Igkv12-46	immunoglobulin kappa variable 12-46
ENSMUSG00000095771	Igkv14-111	immunoglobulin kappa variable 14-111
ENSMUSG00000098814	Igkv19-93	immunoglobulin kappa chain variable 19-93
ENSMUSG00000105606	Igkv2-109	immunoglobulin kappa variable 2-109
ENSMUSG00000096715	Igkv3-4	immunoglobulin kappa variable 3-4
ENSMUSG00000076550	Igkv4-63	immunoglobulin kappa variable 4-63
ENSMUSG00000076545	Igkv4-72	immunoglobulin kappa chain variable 4-72
ENSMUSG00000094433	Igkv5-43	immunoglobulin kappa chain variable 5-43
ENSMUSG00000096844	Igkv6-14	immunoglobulin kappa variable 6-14
ENSMUSG00000094930	Igkv6-25	immunoglobulin kappa chain variable 6-25
ENSMUSG00000042035	Igsf3	immunoglobulin superfamily, member 3
ENSMUSG00000001741	Il16	interleukin 16
ENSMUSG00000044103	Il1f9	interleukin 1 family, member 9
ENSMUSG00000024810	Il33	interleukin 33
ENSMUSG00000042284	Itga1	integrin alpha 1
ENSMUSG00000026768	Itga8	integrin alpha 8
ENSMUSG00000030786	Itgam	integrin alpha M
ENSMUSG00000000290	Itgb2	integrin beta 2
ENSMUSG00000031990	Jam3	junction adhesion molecule 3
ENSMUSG00000032702	Kank1	KN motif and ankyrin repeat domains 1
ENSMUSG00000040606	Kazn	kazrin, periplakin interacting protein
ENSMUSG00000044708	Kcnj10	potassium inwardly-rectifying channel, subfamily J, member 10
ENSMUSG00000062609	Kcnj15	potassium inwardly-rectifying channel, subfamily J, member 15
ENSMUSG00000030247	Kcnj8	potassium inwardly-rectifying channel, subfamily J, member 8
ENSMUSG00000033287	Kctd17	potassium channel tetramerisation domain containing 17
ENSMUSG00000005672	Kit	KIT proto-oncogene receptor tyrosine kinase
ENSMUSG00000026478	Lamc1	laminin, gamma 1
ENSMUSG00000000409	Lck	lymphocyte protein tyrosine kinase
ENSMUSG00000030246	Ldhb	lactate dehydrogenase B
ENSMUSG00000027985	Lef1	lymphoid enhancer binding factor 1
ENSMUSG00000112023	Lilr4b	leukocyte immunoglobulin-like receptor, subfamily B, member 4B
ENSMUSG00000037736	Limch1	LIM and calponin homology domains 1
ENSMUSG00000024395	Lims2	LIM and senescent cell antigen like domains 2
ENSMUSG00000049929	Lpar4	lysophosphatidic acid receptor 4
ENSMUSG00000069516	Lyz2	lysozyme 2
ENSMUSG00000035342	Lzts2	leucine zipper, putative tumor suppressor 2
ENSMUSG00000034761	Map4k5	mitogen-activated protein kinase kinase kinase kinase 5
ENSMUSG00000032717	Mdfi	MyoD family inhibitor
ENSMUSG00000027684	Mecom	MDS1 and EVI1 complex locus
ENSMUSG00000020160	Meis1	Meis homeobox 1
ENSMUSG00000068479	Mfap1a	microfibrillar-associated protein 1A
ENSMUSG00000036620	Mgat4b	mannoside acetylglucosaminyltransferase 4, isoenzyme B
ENSMUSG00000074415	Mir100hg	Mir100 Mirlet7a-2 Mir125b-1 cluster host gene
ENSMUSG00000052373	Mpp3	membrane protein, palmitoylated 3 (MAGUK p55 subfamily member 3)
ENSMUSG00000047502	Mroh7	maestro heat-like repeat family member 7
ENSMUSG00000024672	Ms4a7	membrane-spanning 4-domains, subfamily A, member 7
ENSMUSG00000031765	Mt1	metallothionein 1
ENSMUSG00000023341	Mx2	MX dynamin-like GTPase 2
ENSMUSG00000020814	Mxra7	matrix-remodelling associated 7
ENSMUSG00000022346	Myc	myelocytomatosis oncogene
ENSMUSG00000041361	Myzap	myocardial zonula adherens protein
ENSMUSG00000021555	Naa35	N(alpha)-acetyltransferase 35, NatC auxiliary subunit
ENSMUSG00000015950	Ncf1	neutrophil cytosolic factor 1
ENSMUSG00000005125	Ndrg1	N-myc downstream regulated gene 1
ENSMUSG00000053702	Nebl	nebulette
ENSMUSG00000032216	Nedd4	neural precursor cell expressed, developmentally down-regulated 4
ENSMUSG00000021365	Nedd9	neural precursor cell expressed, developmentally down-regulated gene 9
ENSMUSG00000026393	Nek7	NIMA (never in mitosis gene a)-related expressed kinase 7
ENSMUSG00000004891	Nes	nestin
ENSMUSG00000058099	Nfam1	Nfat activating molecule with ITAM motif 1
ENSMUSG00000036931	Nfkbid	nuclear factor of kappa light polypeptide gene enhancer in B cells inhibitor, delta
ENSMUSG00000039835	Nhsl1	NHS-like 1
ENSMUSG00000021567	Nkd2	naked cuticle 2
ENSMUSG00000051790	Nlgn2	neuroligin 2
ENSMUSG00000034738	Nostrin	nitric oxide synthase trafficker
ENSMUSG00000026923	Notch1	notch 1
ENSMUSG00000015468	Notch4	notch 4
ENSMUSG00000042684	Npl	N-acetylneuraminate pyruvate lyase
ENSMUSG00000078202	Nrarp	Notch-regulated ankyrin repeat protein
ENSMUSG00000042834	Nrep	neuronal regeneration related protein
ENSMUSG00000025969	Nrp2	neuropilin 2
ENSMUSG00000033768	Nrxn2	neurexin II
ENSMUSG00000032420	Nt5e	5' nucleotidase, ecto
ENSMUSG00000049107	Ntf3	neurotrophin 3
ENSMUSG00000020844	Nxn	nucleoredoxin
ENSMUSG00000075592	Nynrin	NYN domain and retroviral integrase containing
ENSMUSG00000045392	Olfr1033	olfactory receptor 1033
ENSMUSG00000022146	Osmr	oncostatin M receptor
ENSMUSG00000033610	Pank1	pantothenate kinase 1
ENSMUSG00000056214	Pard6g	par-6 family cell polarity regulator gamma
ENSMUSG00000035873	Pawr	PRKC, apoptosis, WT1, regulator
ENSMUSG00000051486	Pcdhb11	protocadherin beta 11
ENSMUSG00000044043	Pcdhb14	protocadherin beta 14
ENSMUSG00000046387	Pcdhb17	protocadherin beta 17
ENSMUSG00000048347	Pcdhb18	protocadherin beta 18
ENSMUSG00000103677	Pcdhga4	protocadherin gamma subfamily A, 4
ENSMUSG00000103037	Pcdhgb1	protocadherin gamma subfamily B, 1
ENSMUSG00000018537	Pcgf2	polycomb group ring finger 2
ENSMUSG00000026285	Pdcd1	programmed cell death 1
ENSMUSG00000110195	Pde2a	phosphodiesterase 2A, cGMP-stimulated
ENSMUSG00000022197	Pdzd2	PDZ domain containing 2
ENSMUSG00000028073	Pear1	platelet endothelial aggregation receptor 1
ENSMUSG00000079563	Pglyrp2	peptidoglycan recognition protein 2
ENSMUSG00000048537	Phldb1	pleckstrin homology like domain, family B, member 1
ENSMUSG00000041958	Pigs	phosphatidylinositol glycan anchor biosynthesis, class S
ENSMUSG00000028698	Pik3r3	phosphoinositide-3-kinase regulatory subunit 3
ENSMUSG00000035828	Pim3	proviral integration site 3
ENSMUSG00000029406	Pitpnm2	phosphatidylinositol transfer protein, membrane-associated 2
ENSMUSG00000019817	Plagl1	pleiomorphic adenoma gene-like 1
ENSMUSG00000039943	Plcb4	phospholipase C, beta 4
ENSMUSG00000016933	Plcg1	phospholipase C, gamma 1
ENSMUSG00000039713	Plekhg5	pleckstrin homology domain containing, family G (with RhoGef domain) member 5
ENSMUSG00000028917	Plekhm2	pleckstrin homology domain containing, family M (with RUN domain) member 2
ENSMUSG00000074785	Plxnc1	plexin C1
ENSMUSG00000030123	Plxnd1	plexin D1
ENSMUSG00000068417	Pnp2	purine-nucleoside phosphorylase 2
ENSMUSG00000036257	Pnpla8	patatin-like phospholipase domain containing 8
ENSMUSG00000021668	Polk	polymerase (DNA directed), kappa
ENSMUSG00000026181	Ppm1f	protein phosphatase 1F (PP2C domain containing)
ENSMUSG00000037166	Ppp1r14a	protein phosphatase 1, regulatory inhibitor subunit 14A
ENSMUSG00000034595	Ppp1r18	protein phosphatase 1, regulatory subunit 18
ENSMUSG00000029120	Ppp2r2c	protein phosphatase 2, regulatory subunit B, gamma
ENSMUSG00000028161	Ppp3ca	protein phosphatase 3, catalytic subunit, alpha isoform
ENSMUSG00000052296	Ppp6r1	protein phosphatase 6, regulatory subunit 1
ENSMUSG00000037202	Prf1	perforin 1 (pore forming protein)
ENSMUSG00000052889	Prkcb	protein kinase C, beta
ENSMUSG00000052920	Prkg1	protein kinase, cGMP-dependent, type I
ENSMUSG00000047996	Prrg1	proline rich Gla (G-carboxyglutamic acid) 1
ENSMUSG00000033361	Prrg3	proline rich Gla (G-carboxyglutamic acid) 3 (transmembrane)
ENSMUSG00000010609	Psen2	presenilin 2
ENSMUSG00000044903	Psg22	pregnancy-specific glycoprotein 22
ENSMUSG00000026395	Ptprc	protein tyrosine phosphatase, receptor type, C
ENSMUSG00000028909	Ptpru	protein tyrosine phosphatase, receptor type, U
ENSMUSG00000027935	Rab13	RAB13, member RAS oncogene family
ENSMUSG00000026821	Ralgds	ral guanine nucleotide dissociation stimulator
ENSMUSG00000026014	Raph1	Ras association (RalGDS/AF-6) and pleckstrin homology domains 1
ENSMUSG00000071042	Rasgrp3	RAS, guanyl releasing protein 3
ENSMUSG00000046402	Rbp1	retinol binding protein 1, cellular
ENSMUSG00000005973	Rcn1	reticulocalbin 1
ENSMUSG00000019539	Rcn3	reticulocalbin 3, EF-hand calcium binding domain
ENSMUSG00000024143	Rhoq	ras homolog family member Q
ENSMUSG00000063760	Rnf217	ring finger protein 217
ENSMUSG00000046490	Rnf222	ring finger protein 222
ENSMUSG00000022883	Robo1	roundabout guidance receptor 1
ENSMUSG00000023809	Rps6ka2	ribosomal protein S6 kinase, polypeptide 2
ENSMUSG00000034930	Rtkn	rhotekin
ENSMUSG00000035969	Rusc2	RUN and SH3 domain containing 2
ENSMUSG00000056054	S100a8	S100 calcium binding protein A8 (calgranulin A)
ENSMUSG00000056071	S100a9	S100 calcium binding protein A9 (calgranulin B)
ENSMUSG00000049532	Sall2	spalt like transcription factor 2
ENSMUSG00000025283	Sat1	spermidine/spermine N1-acetyl transferase 1
ENSMUSG00000038188	Scarf1	scavenger receptor class F, member 1
ENSMUSG00000001027	Scn4a	sodium channel, voltage-gated, type IV, alpha
ENSMUSG00000026582	Sele	selectin, endothelial cell
ENSMUSG00000027808	Serp1	stress-associated endoplasmic reticulum protein 1
ENSMUSG00000066364	Serpina3b	serine (or cysteine) peptidase inhibitor, clade A, member 3B
ENSMUSG00000041449	Serpina3h	serine (or cysteine) peptidase inhibitor, clade A, member 3H
ENSMUSG00000079014	Serpina3i	serine (or cysteine) peptidase inhibitor, clade A, member 3I
ENSMUSG00000031271	Serpina7	serine (or cysteine) peptidase inhibitor, clade A (alpha-1 antiproteinase, antitrypsin), member 7
ENSMUSG00000044734	Serpinb1a	serine (or cysteine) peptidase inhibitor, clade B, member 1a
ENSMUSG00000026315	Serpinb8	serine (or cysteine) peptidase inhibitor, clade B, member 8
ENSMUSG00000043535	Setx	senataxin
ENSMUSG00000005696	Sh2d1a	SH2 domain containing 1A
ENSMUSG00000028071	Sh2d2a	SH2 domain containing 2A
ENSMUSG00000003200	Sh3gl1	SH3-domain GRB2-like 1
ENSMUSG00000031642	Sh3rf1	SH3 domain containing ring finger 1
ENSMUSG00000045629	Sh3tc2	SH3 domain and tetratricopeptide repeats 2
ENSMUSG00000022696	Sidt1	SID1 transmembrane family, member 1
ENSMUSG00000015316	Slamf1	signaling lymphocytic activation molecule family member 1
ENSMUSG00000015314	Slamf6	SLAM family member 6
ENSMUSG00000035183	Slc24a5	solute carrier family 24, member 5
ENSMUSG00000027219	Slc28a2	solute carrier family 28 (sodium-coupled nucleoside transporter), member 2
ENSMUSG00000036298	Slc2a13	solute carrier family 2 (facilitated glucose transporter), member 13
ENSMUSG00000070287	Slc35g2	solute carrier family 35, member G2
ENSMUSG00000026435	Slc45a3	solute carrier family 45, member 3
ENSMUSG00000025790	Slco3a1	solute carrier organic anion transporter family, member 3a1
ENSMUSG00000021597	Slf1	SMC5-SMC6 complex localization factor 1
ENSMUSG00000019822	Smpd2	sphingomyelin phosphodiesterase 2, neutral
ENSMUSG00000020439	Smtn	smoothelin
ENSMUSG00000108414	Snhg1	small nucleolar RNA host gene 1
ENSMUSG00000077714	Snord17	small nucleolar RNA, C/D box 17
ENSMUSG00000041308	Sntb2	syntrophin, basic 2
ENSMUSG00000070643	Sox13	SRY (sex determining region Y)-box 13
ENSMUSG00000076431	Sox4	SRY (sex determining region Y)-box 4
ENSMUSG00000037211	Spry1	sprouty RTK signaling antagonist 1
ENSMUSG00000036825	Ssx2ip	synovial sarcoma, X 2 interacting protein
ENSMUSG00000022885	St6gal1	beta galactoside alpha 2,6 sialyltransferase 1
ENSMUSG00000052544	St6galnac3	ST6 (alpha-N-acetyl-neuraminyl-2,3-beta-galactosyl-1,3)-N-acetylgalactosaminide alpha-2,6-sialyltransferase 3
ENSMUSG00000038781	Stap2	signal transducing adaptor family member 2
ENSMUSG00000036923	Stox1	storkhead box 1
ENSMUSG00000032437	Stt3b	STT3, subunit of the oligosaccharyltransferase complex, homolog B (S. cerevisiae)
ENSMUSG00000007207	Stx1a	syntaxin 1A (brain)
ENSMUSG00000043079	Synpo	synaptopodin
ENSMUSG00000068923	Syt11	synaptotagmin XI
ENSMUSG00000000531	Tamalin	trafficking regulator and scaffold protein tamalin
ENSMUSG00000052302	Tbc1d30	TBC1 domain family, member 30
ENSMUSG00000029851	Tcaf2	TRPM8 channel-associated factor 2
ENSMUSG00000042712	Tceal9	transcription elongation factor A like 9
ENSMUSG00000030353	Tead4	TEA domain family member 4
ENSMUSG00000023885	Thbs2	thrombospondin 2
ENSMUSG00000056130	Ticam2	toll-like receptor adaptor molecule 2
ENSMUSG00000028465	Tln1	talin 1
ENSMUSG00000034850	Tmem127	transmembrane protein 127
ENSMUSG00000023367	Tmem176a	transmembrane protein 176A
ENSMUSG00000029810	Tmem176b	transmembrane protein 176B
ENSMUSG00000028822	Tmem50a	transmembrane protein 50A
ENSMUSG00000045377	Tmem88	transmembrane protein 88
ENSMUSG00000024401	Tnf	tumor necrosis factor
ENSMUSG00000062210	Tnfaip8	tumor necrosis factor, alpha-induced protein 8
ENSMUSG00000044469	Tnfaip8l1	tumor necrosis factor, alpha-induced protein 8-like 1
ENSMUSG00000039304	Tnfsf10	tumor necrosis factor (ligand) superfamily, member 10
ENSMUSG00000055322	Tns1	tensin 1
ENSMUSG00000041272	Tox	thymocyte selection-associated high mobility group box
ENSMUSG00000076928	Trac	T cell receptor alpha constant
ENSMUSG00000076498	Trbc2	T cell receptor beta, constant 2
ENSMUSG00000076461	Trbv1	T cell receptor beta, variable 1
ENSMUSG00000076479	Trbv26	T cell receptor beta, variable 26
ENSMUSG00000104876	Trdc	T cell receptor delta, constant region
ENSMUSG00000076752	Trgc2	T cell receptor gamma, constant 2
ENSMUSG00000028211	Trp53inp1	transformation related protein 53 inducible nuclear protein 1
ENSMUSG00000027858	Tspan2	tetraspanin 2
ENSMUSG00000000244	Tspan32	tetraspanin 32
ENSMUSG00000015599	Ttbk1	tau tubulin kinase 1
ENSMUSG00000027677	Ttc14	tetratricopeptide repeat domain 14
ENSMUSG00000033209	Ttc28	tetratricopeptide repeat domain 28
ENSMUSG00000033530	Ttc7b	tetratricopeptide repeat domain 7B
ENSMUSG00000001521	Tulp3	tubby-like protein 3
ENSMUSG00000038991	Txndc5	thioredoxin domain containing 5
ENSMUSG00000042345	Ubash3a	ubiquitin associated and SH3 domain containing, A
ENSMUSG00000019505	Ubb	ubiquitin B
ENSMUSG00000037470	Uggt1	UDP-glucose glycoprotein glucosyltransferase 1
ENSMUSG00000045288	Ush1g	USH1 protein network component sans
ENSMUSG00000028514	Usp24	ubiquitin specific peptidase 24
ENSMUSG00000034235	Usp54	ubiquitin specific peptidase 54
ENSMUSG00000041747	Utp15	UTP15 small subunit processome component
ENSMUSG00000027860	Vangl1	VANGL planar cell polarity 1
ENSMUSG00000038838	Vars2	valyl-tRNA synthetase 2, mitochondrial
ENSMUSG00000021823	Vcl	vinculin
ENSMUSG00000023951	Vegfa	vascular endothelial growth factor A
ENSMUSG00000050666	Vstm4	V-set and transmembrane domain containing 4
ENSMUSG00000031165	Was	Wiskott-Aldrich syndrome
ENSMUSG00000029684	Wasl	WASP like actin nucleation promoting factor
ENSMUSG00000031959	Wdr59	WD repeat domain 59
ENSMUSG00000058486	Wdr91	WD repeat domain 91
ENSMUSG00000045962	Wnk1	WNK lysine deficient protein kinase 1
ENSMUSG00000035067	Xkr6	X-linked Kx blood group related 6
ENSMUSG00000026187	Xrcc5	X-ray repair complementing defective repair in Chinese hamster cells 5
ENSMUSG00000026117	Zap70	zeta-chain (TCR) associated protein kinase
ENSMUSG00000053581	Zfand2a	zinc finger, AN1-type domain 2A
ENSMUSG00000024420	Zfp521	zinc finger protein 521
ENSMUSG00000049410	Zfp683	zinc finger protein 683
ENSMUSG00000012640	Zfp715	zinc finger protein 715
ENSMUSG00000049577	Zfpm1	zinc finger protein, multitype 1
ENSMUSG00000022306	Zfpm2	zinc finger protein, multitype 2
ENSMUSG00000035877	Zhx3	zinc fingers and homeoboxes 3

## Sheet: main common genes Progression
elements	name	description	P-FPC-0.2%		R-FPC-0.2%		P-FPC-1.2%		R-FPC-1.2%
			log2FC	adjusted Pval	log2FC	adjusted Pval	log2FC	adjusted Pval	log2FC	adjusted Pval
ENSMUSG00000062585	Cnr2	cannabinoid receptor 2 (macrophage)	0.624599	0.0158793	0.178747	0.935073	0.642819	0.00959397	0.185569	0.704399
ENSMUSG00000079465	Col4a3	collagen, type IV, alpha 3	0.658967	0.0502586	-0.0756388		1.01361	0.00435237	0.845818
ENSMUSG00000014599	Csf1	colony stimulating factor 1 (macrophage)	1.01733	0.000147379	-0.151946	0.928586	1.02991	0.000123926	0.256646	0.449901
ENSMUSG00000026180	Cxcr2	chemokine (C-X-C motif) receptor 2	-1.29202	0.000977126	0.782049	0.434572	-0.874611	0.0879653	-0.189932	0.741722
ENSMUSG00000048521	Cxcr6	chemokine (C-X-C motif) receptor 6	-1.71688	3.05392e-06	0.0247584	0.99864	-1.34356	0.00259339	-0.632033	0.106382
ENSMUSG00000023132	Gzma	granzyme A	-1.39418	8.55702e-05	-0.0508568	0.993512	-0.774497	0.0770095	-0.216476	0.718334
ENSMUSG00000024486	Hbegf	heparin-binding EGF-like growth factor	1.05616	0.00262353	-0.41677	0.594872	0.876875	0.016013	-0.12074	0.803448
ENSMUSG00000001741	Il16	interleukin 16	-0.2464	0.0271441	-0.00715646	0.997008	-0.201794	0.0708663	-0.0837179	0.717546
ENSMUSG00000044103	Il1f9	interleukin 1 family, member 9	-1.03333	0.0236752	0.643298	0.567875	-1.02805	0.0191057	0.141348	0.826625
ENSMUSG00000024810	Il33	interleukin 33	1.03171	0.00560088	-0.160526	0.965542	0.910764	0.0158264	0.364837	0.520292
ENSMUSG00000026478	Lamc1	laminin, gamma 1	0.885992	2.9168e-05	0.201638	0.909842	0.872289	4.51606e-05	0.442393	0.254411
ENSMUSG00000015950	Ncf1	neutrophil cytosolic factor 1	-0.483441	0.0353421	-0.155717	0.563799	-0.583929	0.00482468	-0.125098	0.363891
ENSMUSG00000022146	Osmr	oncostatin M receptor	1.54711	2.41757e-07	-0.147458	0.976479	1.31737	2.36976e-05	0.708446	0.160051
ENSMUSG00000037202	Prf1	perforin 1 (pore forming protein)	-1.05491	0.0200525	0.187221	0.969023	-0.963184	0.0378233	-0.586031	0.169096
ENSMUSG00000024401	Tnf	tumor necrosis factor	0.944029	0.00555288	0.110255	0.932575	0.872651	0.0106458	-0.3072	0.170976
ENSMUSG00000023951	Vegfa	vascular endothelial growth factor A	0.915726	0.011083	0.277007	0.822925	0.924259	0.0082469	0.187673	0.662493

## Sheet: common genes regression
elements	name	description
ENSMUSG00000018381	Abi3	ABI family member 3
ENSMUSG00000037605	Adgrl3	adhesion G protein-coupled receptor L3
ENSMUSG00000000562	Adora3	adenosine A3 receptor
ENSMUSG00000030609	Aen	apoptosis enhancing nuclease
ENSMUSG00000039062	Anpep	alanyl (membrane) aminopeptidase
ENSMUSG00000032080	Apoa4	apolipoprotein A-IV
ENSMUSG00000022602	Arc	activity regulated cytoskeletal-associated protein
ENSMUSG00000039031	Arhgap18	Rho GTPase activating protein 18
ENSMUSG00000020423	Btg2	BTG anti-proliferation factor 2
ENSMUSG00000024371	C2	complement component 2 (within H-2S)
ENSMUSG00000057897	Camk2b	calcium/calmodulin-dependent protein kinase II, beta
ENSMUSG00000031150	Ccdc120	coiled-coil domain containing 120
ENSMUSG00000031780	Ccl17	chemokine (C-C motif) ligand 17
ENSMUSG00000025351	Cd63	CD63 antigen
ENSMUSG00000079293	Clec7a	C-type lectin domain family 7, member a
ENSMUSG00000037242	Clic4	chloride intracellular channel 4 (mitochondrial)
ENSMUSG00000026616	Cr2	complement receptor 2
ENSMUSG00000058427	Cxcl2	chemokine (C-X-C motif) ligand 2
ENSMUSG00000035064	Eef2k	eukaryotic elongation factor-2 kinase
ENSMUSG00000038418	Egr1	early growth response 1
ENSMUSG00000038663	Fsd2	fibronectin type III and SPRY domain containing 2
ENSMUSG00000051335	Gfod1	glucose-fructose oxidoreductase domain containing 1
ENSMUSG00000111551	Gm48128	predicted gene, 48128
ENSMUSG00000050668	Gpatch11	G patch domain containing 11
ENSMUSG00000036181	H1f2	H1.2 linker histone, cluster member
ENSMUSG00000051627	H1f4	H1.4 linker histone, cluster member
ENSMUSG00000066842	Hmcn1	hemicentin 1
ENSMUSG00000034528	Hsd17b13	hydroxysteroid (17-beta) dehydrogenase 13
ENSMUSG00000035967	Ints6l	integrator complex subunit 6 like
ENSMUSG00000040724	Kcna2	potassium voltage-gated channel, shaker-related subfamily, member 2
ENSMUSG00000000078	Klf6	Kruppel-like factor 6
ENSMUSG00000020377	Ltc4s	leukotriene C4 synthase
ENSMUSG00000024863	Mbl2	mannose-binding lectin (protein C) 2
ENSMUSG00000057440	Mpp7	membrane protein, palmitoylated 7 (MAGUK p55 subfamily member 7)
ENSMUSG00000073834	Mup11	major urinary protein 11
ENSMUSG00000036564	Ndrg4	N-myc downstream regulated gene 4
ENSMUSG00000014301	Pam16	presequence translocase-asssociated motor 16 homolog (S. cerevisiae)
ENSMUSG00000112129	Pbld1	phenazine biosynthesis-like protein domain containing 1
ENSMUSG00000054874	Pcnx3	pecanex homolog 3
ENSMUSG00000032601	Prkar2a	protein kinase, cAMP dependent regulatory, type II alpha
ENSMUSG00000028134	Ptbp2	polypyrimidine tract binding protein 2
ENSMUSG00000022456	Septin3	septin 3
ENSMUSG00000042842	Serpinb6b	serine (or cysteine) peptidase inhibitor, clade B, member 6b
ENSMUSG00000036206	Sh3bp4	SH3-domain binding protein 4
ENSMUSG00000039013	Siglecf	sialic acid binding Ig-like lectin F
ENSMUSG00000019558	Slc6a8	solute carrier family 6 (neurotransmitter transporter, creatine), member 8
ENSMUSG00000027737	Slc7a11	solute carrier family 7 (cationic amino acid transporter, y+ system), member 11
ENSMUSG00000022463	Srebf2	sterol regulatory element binding factor 2
ENSMUSG00000019850	Tnfaip3	tumor necrosis factor, alpha-induced protein 3
ENSMUSG00000017607	Tns4	tensin 4
ENSMUSG00000032501	Trib1	tribbles pseudokinase 1
ENSMUSG00000032324	Tspan3	tetraspanin 3
ENSMUSG00000006310	Zbtb32	zinc finger and BTB domain containing 32
ENSMUSG00000058881	Zfp516	zinc finger protein 516
ENSMUSG00000071477	Zfp777	zinc finger protein 777

## Sheet: main common genes regression
elements	name	description	P-FPC-0.2%		R-FPC-0.2%		P-FPC-1.2%		R-FPC-1.2%
			log2FC	adjusted Pval	log2FC	adjusted Pval	log2FC	adjusted Pval	log2FC	adjusted Pval
ENSMUSG00000031780	Ccl17	chemokine (C-C motif) ligand 17	0.546914	0.384846	-1.21738	0.013217	0.31954	0.578169	-1.65397	2.05287e-05
ENSMUSG00000025351	Cd63	CD63 antigen	0.0118441	0.98886	-0.293246	0.0432488	-0.146099	0.748963	-0.390798	0.000255717
ENSMUSG00000079293	Clec7a	C-type lectin domain family 7, member a	0.27048	0.594225	-0.396014	0.00413182	-0.159167	0.694272	-0.611713	3.59232e-08
ENSMUSG00000058427	Cxcl2	chemokine (C-X-C motif) ligand 2	1.37164		-1.09777	1.04801e-10	1.30866		-1.27189	3.85839e-14
ENSMUSG00000038418	Egr1	early growth response 1	0.772911		-0.587899	0.042783	0.896717		-0.669656	0.00213032
ENSMUSG00000000078	Klf6	Kruppel-like factor 6	0.442168	0.242112	-0.336097	0.00150272	0.466367	0.139783	-0.378399	3.96634e-05
ENSMUSG00000020377	Ltc4s	leukotriene C4 synthase	-0.49391	0.313452	0.725997	0.0996316	0.0658563	0.90341	0.953873	0.00129626
ENSMUSG00000024863	Mbl2	mannose-binding lectin (protein C) 2	-0.263899	0.803645	-0.99467	0.0952851	-0.406616	0.453791	1.31373	0.00100541
ENSMUSG00000032324	Tspan3	tetraspanin 3	-0.265147	0.312227	-0.369141	0.00163524	-0.242999	0.272696	-0.639121	5.28387e-11
