# Supplementary material for: Hepatic damage caused by long-term high cholesterol intake induces a dysfunctional restorative macrophage population in experimental NASH
Source: Front Immunol. 2022 Sep 8;13:968366. doi: 10.3389/fimmu.2022.968366 (PMC9495937; doi:10.3389/fimmu.2022.968366)
Supplement: Supplementary file 3 [file Table_2.xlsx]

## Sheet: Info
Tables with the fold changes (log2FC) of the top 25 upregulated genes.
Groups:	Comparison
Medium Chol_Progression	Medium Chol_Progression vs Low Chol_Progression
Medium Chol_Regression	Medium Chol_Regression vs Low Chol_Regression
High Chol_Progression	High Chol_Progression vs Low Chol_Progression
High Chol_Regression	High Chol_Regression vs Low Chol_Regression

## Sheet: Medium Chol_Progression
Genes	Medium Chol-Prog	Medium Chol-Regr	High Chol-Prog	High Chol-Regr
Tmem132e	2.09523	0.166682	1.92389	1.0734
F8	2.08615	-0.0786925	1.78471	0.911504
Adamts4	2.06111	-0.143456	1.51747	0.517008
Smim1	1.92488	-0.731928	1.90758	0.999653
Lama4	1.92095	-0.153627	1.80873	0.814099
Nos3	1.90465	-0.0603782	1.68995	1.01201
Flt4	1.89449	-0.107951	1.65007	0.971966
Adgrf5	1.88351	-0.0765158	1.53084	1.04154
Col4a1	1.8831	0.0439458	1.85623	0.919692
Tm4sf1	1.87753	-0.0540764	1.63718	0.805073
Adamts1	1.87519	-0.303962	1.57739	0.766659
C1qtnf1	1.87438	-0.130475	1.67701	0.919965
Ephb4	1.87326	0.123174	1.72747	1.27989
Cdh4	1.86792	0.165427	1.70333	1.22254
Prickle1	1.86542	-0.0701197	1.6102	0.911851
Lyve1	1.85475	-0.304254	1.23998	1.04355
Col4a2	1.8543	0.0772136	1.71895	1.02341
Slc26a10	1.85195	0.298621	1.85343	1.23451
Bace2	1.84142	0.0885231	1.64494	1.42363
Pxdn	1.8395	0.055216	1.63456	1.05707
Cyyr1	1.83511	0.0499175	1.54489	1.30096
Ptprb	1.83486	-0.0350521	1.60216	1.05528
Sema6a	1.81949	-0.0455759	1.65037	0.890212
Aqp1	1.81693	-0.0354787	1.64093	1.04854
Kdr	1.81329	-0.0190004	1.5903	1.03343

## Sheet: Medium Chol_Regression
Genes	Medium Chol-Prog	Medium Chol-Regr	High Chol-Prog	High Chol-Regr
Ighv1-18	-0.611403	2.19989	-0.410005	-0.333769
Ighv5-9-1	-0.535933	2.19586	-0.516843	0.30773
Igkv1-110	-0.510592	1.89294	-0.525105	-0.467783
Ighv8-8	-0.937717	1.85544	-0.420774	-0.0722553
Iglv1	-0.668303	1.83784	-0.261457	-0.247276
Iglc1	-1.08408	1.72123	-0.315808	-0.34172
Igkv17-121	-1.10919	1.65694	-1.27338	-0.344803
Igkv6-15	-0.662434	1.49914	-0.592355	-0.349724
Dmbt1	0.055989	1.43294	0.196941	-0.0529194
Ighg2c	-0.794897	1.38958	-0.921625	-0.744272
Igkv1-122	0.156927	1.35264	0.272464	-0.0269203
Dlg2	0.207639	1.33637	0.088149	-0.062106
Igkv8-19	-1.06138	1.24507	-0.509035	-0.155088
Ighv1-85	-0.501776	1.23845	-0.249791	-0.18468
Ighv1-39	-0.596614	1.21665	-0.257033	-0.0506754
Ighv1-12	-1.7079	1.21308	-1.5231	0.146361
Igkv12-98	-0.88306	1.20834	-0.909154	-0.384615
Ly6a	0.595028	1.20706	1.26351	0.575082
Ighg2b	-0.789805	1.14992	-0.669163	-0.697573
Hmcn1	0.148464	1.1488	0.394841	0.836321
Il9r	-1.22338	1.14662	-0.804271	-1.31548
Igkv8-24	-1.84797	1.12236	-0.719443	-1.62444
Igkv5-45	-0.23369	1.11532	-0.0223543	-0.124624
Srpk3	-0.759404	1.10619	-0.483843	0.0622115
Mzb1	-1.19031	1.07883	-0.759775	-0.935383

## Sheet: High Chol_Progression
Genes	Medium Chol-Prog	Medium Chol-Regr	High Chol-Prog	High Chol-Regr
Tmem132e	2.09523	0.166682	1.92389	1.0734
Smim1	1.92488	-0.731928	1.90758	0.999653
St6galnac3	1.69743	-0.207624	1.86845	0.52463
Col4a1	1.8831	0.0439458	1.85623	0.919692
Slc26a10	1.85195	0.298621	1.85343	1.23451
Lama4	1.92095	-0.153627	1.80873	0.814099
Hspb1	1.38433	-0.60635	1.79145	0.360476
F8	2.08615	-0.0786925	1.78471	0.911504
Il1r1	1.69246	-0.0185445	1.76139	0.986777
Gja4	1.61513	0.241608	1.7299	1.28533
Ephb4	1.87326	0.123174	1.72747	1.27989
Col4a2	1.8543	0.0772136	1.71895	1.02341
Tie1	1.74049	-0.0339145	1.70907	0.959209
Tspan7	1.77002	-0.0550711	1.70713	1.12617
Tpbgl	1.71737	-0.160531	1.70466	1.17098
Cdh4	1.86792	0.165427	1.70333	1.22254
Tbx2	1.69758	-0.265891	1.70109	0.836493
Nos3	1.90465	-0.0603782	1.68995	1.01201
Adamts7	1.79453	-0.261176	1.68377	0.917513
Npr1	1.70336	-0.0645811	1.68087	1.03421
C1qtnf1	1.87438	-0.130475	1.67701	0.919965
Sema3f	1.80505	0.195792	1.6761	1.4358
Snhg14	0.837391	0.0791418	1.67373	1.45711
Clec4g	1.77617	-0.0529313	1.67205	1.18444
Sele	1.81236	0.165391	1.66884	0.760269

## Sheet: High Chol_Regression
Genes	Medium Chol-Prog	Medium Chol-Regr	High Chol-Prog	High Chol-Regr
Mup17	-0.532734	-0.132363	-0.0319273	3.31301
Mup14	-0.424204	-0.0698053	0.202119	2.83487
Serpina3k	-0.324913	-0.388512	-0.109228	2.78355
Mup1	0.531226	0	0.713596	2.69917
Mup16	-0.983029	0.305381	-0.644028	2.66574
Mup19	-0.645429	0.30072	-0.124441	2.51584
Lratd1	0.575684	-0.609823	0.810482	2.44942
Mup22	-0.463486	-0.147622	-0.353578	2.39915
Cyp4a12a	-0.742853	0.104475	-0.512398	2.29614
Tat	-0.234164	-0.159343	-0.274486	2.2825
Slco1a1	0.0578194	-0.038872	-0.0185925	2.2608
Abhd11os	0.667743	-0.547907	0.651777	2.22714
Cyp2f2	-0.267703	-0.0750389	-0.205498	2.21557
Sult2a8	-0.115172	0.235527	-0.301852	2.13973
Olfr1396	0.946278	0.20784	0.61779	2.08328
Mup11	-0.140652	0.0946444	-0.00143917	2.03033
Mup3	-0.218751	-0.486938	-0.324297	1.97715
Cps1	-0.373365	-0.0261301	-1.16397	1.93814
C2	0.470149	-1.01829	0.414776	1.91174
Serpina1c	-0.546938	-0.0485431	-0.521026	1.88744
Elovl3	-0.221735	0.067984	-0.136027	1.82439
Pck1	0.189362	-0.481137	-0.402951	1.79785
Cd163	0.964494	-1.43285	0.731223	1.78426
Dmd	1.31508	0.403544	1.04997	1.76647
Me1	-0.532863	-0.0508778	-0.922891	1.74627
